# Supplementary material for: LacdiNAc synthase B4GALNT3 has a unique PA14 domain and suppresses N-glycan capping
Source: J Biol Chem. 2024 Jun 4;300(7):107450. doi: 10.1016/j.jbc.2024.107450 (PMC11254600; doi:10.1016/j.jbc.2024.107450)
Supplement: Supplemental Table S1 [file mmc1.xlsx]

## Sheet: Results_23120820-22 (2)
			Observed mass				Δda	Theoretical mass at EIC (+/- 6 ppm)				Structure	Structure No.	Retention Time (min)			Intensity			%
														23120820	23120821	23120822	23120820	23120821	23120822	23120820	23120821	23120822
			[M+4H]4+	[M+3H]3+	[M+2H]2+	[M+H]+		[M+H]+	[M+2H]2+	[M+3H]3+	[M+4H]4+			Neuro2A_Mock_aTMT128	Neuro2A_hB4GALNT3WT_aTMT130	Neuro2A_hB4GALNT3Mut_aTMT131	Neuro2A_Mock_aTMT128	Neuro2A_hB4GALNT3WT_aTMT130	Neuro2A_hB4GALNT3Mut_aTMT131	Neuro2A_Mock_aTMT128	Neuro2A_hB4GALNT3WT_aTMT130	Neuro2A_hB4GALNT3Mut_aTMT131
					849.863	1698.72	-0.007	1698.73	849.867			(Hex)3 + (Man)3(GlcNAc)2	1	48.04	48.04	47.97	57000	96200	23500	10.6106	10.6178	9.85544
					930.892	1860.78	-0.001	1860.78	930.893			(Hex)4 + (Man)3(GlcNAc)2	2a	46.57	46.48	46.58	16800	35500	7520	3.12733	3.91822	3.15374
													2b	47.51	47.51	47.56	9430	21400	5310	1.7554	2.36197	2.22691
					1011.92	2022.83	0	2022.83	1011.92			(Hex)5 + (Man)3(GlcNAc)2	3	46.26	46.16	46.16	18900	41400	10600	3.51824	4.56942	4.44543
					1092.94	2184.88	-0.001	2184.88	1092.95			(Hex)6 + (Man)3(GlcNAc)2	4	46.33	46.35	46.27	21600	43700	11000	4.02085	4.82328	4.61318
					1173.97	2346.94	0	2346.94	1173.97			(Hex)7 + (Man)3(GlcNAc)2	5	46.6	46.61	46.55	6850	13200	3570	1.27513	1.45692	1.49719
								1577.7	789.353			(Hex)1 (HexNAc)1 + (Man)3(GlcNAc)2	6	-	-	-	0	0	0	0	0	0
					862.381	1723.75	-0.002	1723.76	862.382			(Hex)1 (HexNAc)1 (Deoxyhexose)1 + (Man)3(GlcNAc)2	7a	-	50.15	-	0	3510	0	0	0.387407	0
													7b	50.74	50.81	50.75	2450	3020	1390	0.456069	0.333325	0.582939
													7c	51.24	51.26	51.29	16100	20400	6170	2.99702	2.2516	2.58758
								1739.75	870.379			(Hex)2 (HexNAc)1 + (Man)3(GlcNAc)2	8	48.11	48.05	48.04	15700	22300	5180	2.92256	2.46131	2.17239
					943.409	1885.81	0	1885.81	943.409			(Hex)2 (HexNAc)1 (Deoxyhexose)1 + (Man)3(GlcNAc)2	9a	49.81	49.8	49.88	4750	5870	2090	0.884214	0.647886	0.876505
													9b	50.18	50.21	50.18	25600	37000	10400	4.76545	4.08378	4.36156
					951.405	1901.8	-0.002	1901.8	951.406			(Hex)3 (HexNAc)1 + (Man)3(GlcNAc)2	10	48.43	48.44	48.43	22000	37400	9780	4.09531	4.12793	4.10154
								2047.86	1024.43			(Hex)3 (HexNAc)1 (Deoxyhexose)1 + (Man)3(GlcNAc)2	11a	50	49.95	50	1490	2470	907	0.277364	0.27262	0.380378
													11b	50.49	50.5	50.45	8460	15400	4610	1.57483	1.69974	1.93334
								1780.78	890.893			(Hex)1 (HexNAc)2 + (Man)3(GlcNAc)2	12a	-	47.7	-	0	6620	0	0	0.730666	0
													12b	49.12	49.14	49.2	4070	6320	1680	0.757632	0.697554	0.704559
					963.922	1926.84	0	1926.84	963.922			(Hex)1 (HexNAc)2 (Deoxyhexose)1 + (Man)3(GlcNAc)2	13a	-	49.97	-	0	32700	0	0	3.60918	0
													13b	50.6	50.57	50.59	5100	4080	2570	0.949367	0.45032	1.07781
													13c	51.16	51.09	51.1	21800	25100	10100	4.05808	2.77035	4.23574
					971.919	1942.83	-0.001	1942.83	971.919			(Hex)2 (HexNAc)2 + (Man)3(GlcNAc)2	14a	-	48.05	-	0	14400	0	0	1.58936	0
													14b	49.53	49.55	49.51	25800	28600	9440	4.80268	3.15665	3.95895
					1044.95	2088.89	0	2088.89	1044.95			(Hex)2 (HexNAc)2 (Deoxyhexose)1 + (Man)3(GlcNAc)2	15a	-	50.15	-	0	25100	0	0	2.77035	0
													15b	50.74	50.7	50.79	18600	20000	9010	3.4624	2.20745	3.77862
													15c	51.31	51.33	51.29	101000	117000	43000	18.8012	12.9136	18.0334
								1983.86	992.432			(Hex)1 (HexNAc)3 + (Man)3(GlcNAc)2	16a	-	49.16	-	0	3660	0	0	0.403963	0
													16b	-	50.99	-	0	1450	0	0	0.16004	0
					1065.46	2129.92	0	2129.92	1065.46			(Hex)1 (HexNAc)3 (Deoxyhexose)1 + (Man)3(GlcNAc)2	17a	-	49.79	-	0	1583	0	0	0.17472	0
													17b	-	50.44	-	0	2720	0	0	0.300213	0
													17c	-	50.99	-	0	13600	0	0	1.50107	0
													17d	-	51.88	-	0	10900		0	1.20306	0
								2145.91	1073.46			(Hex)2 (HexNAc)3 + (Man)3(GlcNAc)2	18	-	-	-	0	0	0	0	0	0
					1146.49	2291.97	-0.002	2291.97	1146.49			(Hex)2 (HexNAc)3 (Deoxyhexose)1 + (Man)3(GlcNAc)2	19a	50	49.9	49.76	1270	1360	895	0.236411	0.150107	0.375345
													19b	51.43	51.26	51.25	1250	2310	1070	0.232688	0.25496	0.448737
													19c	51.77	51.74	51.72	4010	3670	1530	0.746463	0.405067	0.641652
								2307.96	1154.48			(Hex)3 (HexNAc)3 + (Man)3(GlcNAc)2	20a	49.13	49.14	49.23	1870	3000	1420	0.348101	0.331117	0.59552
													20b	50.33	50.19	50.33	3090	4450	3000	0.575205	0.491158	1.25814
				818.679	1227.52	2454.02	0	2454.02	1227.52	818.679		(Hex)3 (HexNAc)3 (Deoxyhexose)1 + (Man)3(GlcNAc)2	21a	49.6	49.62	49.67	4010	4890	2890	0.746463	0.539721	1.21201
													21b	50.13	50.04	50.09	28800	29900	11100	5.36113	3.30014	4.65512
													21c	51.35	51.31	51.31	4790	4830	1970	0.89166	0.533099	0.826179
													21d	51.9	51.86	51.93	29400	26000	10600	5.47282	2.86968	4.44543
								2024.88	1012.95			(HexNAc)4 + (Man)3(GlcNAc)2	22	-	50.54	-	0	3890	0	0	0.429349	0
								2170.94	1085.97			(HexNAc)4 (Deoxyhexose)1 + (Man)3(GlcNAc)2	23a	-	49.8	-	0	1620	0	0	0.178803	0
													23b	-	50.81	-	0	7410	0	0	0.81786	0
													23c	-	51.58	-	0	33600	0	0	3.70852	0
								2186.94	1093.97			(Hex)1 (HexNAc)4 + (Man)3(GlcNAc)2	24	-	-	-	0	0	0	0	0	0
								2332.99	1167			(Hex)1 (HexNAc)4 (Deoxyhexose)1 + (Man)3(GlcNAc)2	25	-	-	-	0	0	0	0	0	0
								2673.09	1337.05	891.703		(Hex)4 (HexNAc)4 + (Man)3(GlcNAc)2	26	51.05	50.94	51.01	870	1310	1090	0.161951	0.144588	0.457125
				940.39	1410.08	2819.15	0	2819.15	1410.08	940.39		(Hex)4 (HexNAc)4 (Deoxyhexose)1 + (Man)3(GlcNAc)2	27a	50.31	50.24	50.31	4110	4830	2020	0.765078	0.533099	0.847148
													27b	50.73	50.76	50.82	26800	30000	8630	4.98883	3.31117	3.61925
													27c	51.99	52.01	52.05	4890	7330	3030	0.910276	0.80903	1.27072
								2227.96	1114.48			(HexNAc)5 + (Man)3(GlcNAc)2	28	-	-	-	0	0	0	0	0	0
								2374.02	1187.51			(HexNAc)5 (Deoxyhexose)1 + (Man)3(GlcNAc)2	29	-	-	-	0	0	0	0	0	0
								3038.23	1519.62	1013.41		(Hex)5 (HexNAc)5 + (Man)3(GlcNAc)2	30	51.41	51.35	51.4	1030	1390	1370	0.191735	0.153418	0.574551
				1062.1		3184.29	0.001	3184.29	1592.65	1062.1		(Hex)5 (HexNAc)5 (Deoxyhexose)1 + (Man)3(GlcNAc)2	31a	51.77	51.74	51.73	8350	10600	4970	1.55436	1.16995	2.08432
													31b	52.37	52.47	52.42	7370	8910	4090	1.37193	0.983419	1.71527
								3403.36	1702.18	1135.12	851.595	(Hex)6 (HexNAc)6 + (Man)3(GlcNAc)2	32	-	-	-	0	0	0	0	0	0
			888.11	1183.81		3549.42	0	3549.42	1775.21	1183.81	888.11	(Hex)6 (HexNAc)6 (Deoxyhexose)1 + (Man)3(GlcNAc)2	33	52.77	52.8	52.81	1790	2120	945	0.333209	0.23399	0.396314
			SUM														537200	906023	238447	100	100	100
